# Supplementary material for: First Principles Study of Bismuth Vacancy Formation in (111)-Strained BiFeO3
Source: Materials (Basel). 2024 Nov 5;17(22):5397. doi: 10.3390/ma17225397 (PMC11595943; doi:10.3390/ma17225397)
Supplement: Supplementary file 1 [file materials-17-05397-s001.zip]

Archive with 1 entries (1 files):
- materials-3244268-supplementary.pdf
